# Supplementary material for: Pesticide Residues Reduce Bacterial Diversity but Enhance Stability via Network Motif Restructuring
Source: Toxics. 2025 Dec 4;13(12):1052. doi: 10.3390/toxics13121052 (PMC12737729; doi:10.3390/toxics13121052)
Supplement: Supplementary file 1 [file toxics-13-01052-s001.zip]

Archive with 1 entries (1 files):
- toxics-4000990-supplementary.pdf
